# Supplementary material for: Okapi-EM: A napari plugin for processing and analyzing cryogenic serial focused ion beam/scanning electron microscopy images
Source: Biol Imaging. 2023 Mar 27;3:e9. doi: 10.1017/S2633903X23000119 (PMC10936406; doi:10.1017/S2633903X23000119)
Supplement: Supplementary file 1 [file blgsup.zip]

Archive with 3 entries (3 files):
- S2633903X23000119sup001.docx
- S2633903X23000119sup002.avi
- S2633903X23000119sup003.avi
